# Supplementary material for: Competitive Transmission of Carbapenem-Resistant Klebsiella pneumoniae in a Newly Opened Intensive Care Unit
Source: mSystems. 2022 Nov 29;7(6):e00799-22. doi: 10.1128/msystems.00799-22 (PMC9764986; doi:10.1128/msystems.00799-22)
Supplement: DATA SET S1 [file msystems.00799-22-s0002.xlsx]

## Sheet: genome data
Strain	SRA Accession no.	ST	Capsular type	Carbapenemase gene	ESBL gene	other β-lactamase gene	OmpK trunctions and point mutations	Meropenem MIC (mg/L)	Source	Sample types
140147	SRR19309962	11	KL64	blaKPC-2	blaCTX-M-65	blaSHV-187, blaTEM-1	OmpK35-17%;OmpK36GD	256	Patient	Urine
140153	SRR19309961	11	KL64	blaKPC-2	blaCTX-M-65	blaSHV-187, blaTEM-1	OmpK35-17%;OmpK36GD	256	Patient	Urine
140156	SRR19309890	11	KL64	blaKPC-2; blaNDM-1	blaCTX-M-65	blaSHV-187, blaTEM-1	OmpK35-17%;OmpK36GD	512	Patient	Secretion
140166	SRR19309879	11	KL64	blaKPC-2	blaCTX-M-65	blaSHV-158	OmpK35-17%;OmpK36GD	128	Patient	Sputum
140245	SRR19309868	11	KL64	blaKPC-2	blaCTX-M-65	blaTEM-1, blaSHV-158	OmpK35-17%;OmpK36GD	256	Patient	Rectal swab
140248	SRR19309835	11	KL64	blaKPC-2	blaCTX-M-65	blaTEM-1, blaSHV-158	OmpK35-17%;OmpK36GD	512	Patient	Rectal swab
140249	SRR19309824	37	KL118	blaNDM-5		blaSHV-187, blaTEM-1	nf	64	Patient	Rectal swab
140250	SRR19309923	11	KL64	blaKPC-2	blaCTX-M-15, blaCTX-M-65	blaTEM-1, blaOXA-1, blaSHV-158	OmpK35-17%;OmpK36GD	256	Patient	Rectal swab
140251	SRR19309960	11	KL64	blaKPC-2	blaCTX-M-65	blaTEM-1, blaSHV-158	OmpK35-17%;OmpK36GD	256	Patient	Rectal swab
140252	SRR19309949	11	KL64	blaKPC-2	blaCTX-M-65	blaTEM-1, blaSHV-158	OmpK35-17%;OmpK36GD	512	Patient	Rectal swab
140253	SRR19309938	11	KL64	blaKPC-2	blaCTX-M-65	blaTEM-1, blaSHV-158	OmpK35-17%;OmpK36GD	512	Patient	Rectal swab
140254	SRR19309927	11	KL64	blaKPC-2	blaCTX-M-65	blaTEM-1, blaSHV-158	OmpK35-17%;OmpK36GD	512	Patient	Rectal swab
140255	SRR19309902	11	KL64	blaKPC-2	blaCTX-M-65	blaTEM-1, blaSHV-158	OmpK35-17%;OmpK36GD	512	Patient	Rectal swab
140256	SRR19309895	11	KL64	blaKPC-2	blaCTX-M-65	blaTEM-1, blaSHV-158	OmpK35-17%;OmpK36GD	512	Patient	Rectal swab
140257	SRR19309894	22	KL9	blaNDM-5	blaCTX-M-15	blaSHV-187, blaTEM-1, blaOXA-1	nf	64	Patient	Rectal swab
140258	SRR19309893	11-1LV	KL64	blaKPC-2	blaCTX-M-65	blaTEM-1, blaSHV-158	OmpK35-17%;OmpK36GD	256	Patient	Rectal swab
140260	SRR19309892	11	KL64	blaKPC-2	blaCTX-M-65	blaTEM-1, blaSHV-158	OmpK35-17%;OmpK36GD	512	Patient	Rectal swab
140261	SRR19309891	11	KL47	blaKPC-2	blaCTX-M-14	blaTEM-1, blaSHV-158	OmpK35-17%;OmpK36GD	64	Patient	Rectal swab
140262	SRR19309889	11	KL64	blaKPC-2	blaCTX-M-65	blaTEM-1, blaSHV-158	OmpK35-17%;OmpK36GD	512	Patient	Rectal swab
140263	SRR19309888	11	KL64	blaKPC-2	blaCTX-M-65, blaSHV-12	blaSHV-187, blaTEM-1	OmpK35-17%;OmpK36GD	256	Patient	Rectal swab
140264	SRR19309887	11	KL64	blaKPC-2	blaCTX-M-65	blaTEM-1, blaSHV-158	OmpK35-17%;OmpK36GD	512	Patient	Rectal swab
140265	SRR19309886	11	KL47	blaKPC-2	blaCTX-M-14	blaTEM-1, blaSHV-158	OmpK35-17%;OmpK36GD	128	Patient	Rectal swab
140266	SRR19309885	11	KL64	blaKPC-2	blaCTX-M-65	blaSHV-187, blaTEM-1	OmpK35-17%;OmpK36GD	256	Patient	Rectal swab
140267	SRR19309884	11	KL64	blaKPC-2	blaCTX-M-65	blaTEM-1, blaSHV-158	OmpK35-17%;OmpK36GD	512	Patient	Rectal swab
140268	SRR19309883	11	KL47	blaKPC-2		blaSHV-187, blaTEM-1	OmpK35-17%;OmpK36GD	128	Patient	Rectal swab
140269	SRR19309882	11	KL64	blaKPC-2	blaCTX-M-65	blaTEM-1, blaSHV-158	OmpK35-17%;OmpK36GD	256	Patient	Stool
140270	SRR19309881	11	KL64	blaKPC-2	blaCTX-M-65	blaTEM-1, blaSHV-158	OmpK35-17%;OmpK36GD	256	Patient	Rectal swab
140271	SRR19309880	11	KL64	blaKPC-2	blaCTX-M-65	blaTEM-1, blaSHV-158	OmpK35-17%;OmpK36GD	256	Patient	Stool
140272	SRR19309878	11	KL64	blaKPC-2	blaCTX-M-65	blaTEM-1, blaSHV-158	OmpK35-17%;OmpK36GD	256	Patient	Stool
140273	SRR19309877	11	KL64	blaKPC-2	blaCTX-M-65	blaTEM-1, blaSHV-158	OmpK35-17%;OmpK36GD	256	Patient	Rectal swab
140274	SRR19309876	11	KL64	blaKPC-2	blaCTX-M-65	blaSHV-187, blaTEM-1	OmpK35-17%;OmpK36GD	256	Patient	Rectal swab
140275	SRR19309875	11	KL64	blaKPC-2; blaNDM-1	blaCTX-M-65	blaTEM-1, blaSHV-158	OmpK35-17%;OmpK36GD	512	Patient	Rectal swab
140276	SRR19309874	11	KL47	blaKPC-2	blaSHV-12	blaTEM-1	OmpK35-17%;OmpK36GD	128	Patient	Rectal swab
140278	SRR19309872	11	KL47	blaKPC-2		blaSHV-187, blaTEM-1	OmpK35-17%;OmpK36GD	128	Patient	Rectal swab
140279	SRR19309871	11	KL64	blaKPC-2; blaNDM-1	blaCTX-M-65	blaSHV-187, blaTEM-1	OmpK35-17%;OmpK36GD	512	Patient	Rectal swab
140281	SRR19309870	11	KL64	blaKPC-2	blaCTX-M-65	blaSHV-187, blaTEM-1	OmpK35-17%;OmpK36GD	256	Patient	Rectal swab
140282	SRR19309869	11	KL64	blaKPC-2	blaCTX-M-65	blaSHV-158	OmpK35-17%;OmpK36GD	256	Patient	Rectal swab
140283	SRR19309867	11	KL64	blaKPC-2	blaCTX-M-65	blaSHV-187, blaTEM-1	OmpK35-17%;OmpK36GD	256	Patient	Rectal swab
140284	SRR19309866	307	KL102	nf	blaCTX-M-15	blaSHV-28, blaTEM-1, blaOXA-1	OmpK36-58%	8	Patient	Rectal swab
140285	SRR19309865	11	KL64	blaKPC-2	blaCTX-M-65	blaSHV-158	OmpK35-17%;OmpK36GD	256	Patient	Rectal swab
140287	SRR19309864	11	KL64	blaKPC-2	blaCTX-M-65	blaTEM-1, blaSHV-158	OmpK35-17%;OmpK36GD	256	Patient	Sputum
140289	SRR19309863	11	KL47	blaKPC-2	blaCTX-M-24	blaTEM-1, blaSHV-158	OmpK35-17%;OmpK36GD	128	Patient	Sputum
140290	SRR19309862	11	KL64	blaKPC-2	blaCTX-M-65	blaTEM-1, blaSHV-158	OmpK35-17%;OmpK36GD	256	Patient	Secretion
140316	SRR19309861	11	KL64	blaKPC-2	blaCTX-M-65	blaTEM-1, blaSHV-158	OmpK35-17%;OmpK36GD	128	Environment	Hanging tower
140317	SRR19309860	11	KL64	blaKPC-2	blaCTX-M-65	blaTEM-1, blaSHV-158	OmpK35-17%;OmpK36GD	256	Environment	Handwashing sink: the top surfaces and the entire internal surfaces of the bowl
140318	SRR19309859	11	KL47	blaKPC-2		blaTEM-1, blaSHV-158	OmpK35-17%;OmpK36GD	256	Environment	Mouse and keyboard
140319	SRR19309858	11	KL64	blaKPC-2	blaCTX-M-65	blaTEM-1, blaSHV-158	OmpK35-17%;OmpK36GD	256	Environment	Hanging tower
140320	SRR19309856	11	KL64	blaKPC-2	blaCTX-M-65	blaTEM-1, blaSHV-158	OmpK35-17%;OmpK36GD	512	Environment	Ventilator
140321	SRR19309855	11	KL64	blaKPC-2	blaCTX-M-65	blaTEM-1, blaSHV-158	OmpK35-17%;OmpK36GD	512	Environment	Infusion pump
140322	SRR19309854	11	KL64	blaKPC-2	blaCTX-M-65	blaTEM-1, blaSHV-158	OmpK35-17%;OmpK36GD	512	Environment	Handwashing sink: Internal surface of the drain
140323	SRR19309853	11	KL47	blaKPC-2		blaTEM-1, blaSHV-158	OmpK35-17%;OmpK36GD	256	Environment	Handwashing sink: faucet
140324	SRR19309852	11-1LV	KL64	blaKPC-2	blaCTX-M-65	blaTEM-1, blaSHV-158	OmpK35-17%;OmpK36GD	256	Environment	Cardiovascular monitor
140325	SRR19309851	11	KL64	blaKPC-2	blaCTX-M-65	blaTEM-1, blaSHV-158	OmpK35-17%;OmpK36GD	512	Environment	Ventilator
140326	SRR19309850	11-1LV	KL64	blaKPC-2	blaCTX-M-65	blaTEM-1, blaSHV-158	OmpK35-17%;OmpK36GD	256	Environment	Bed rails at both bedsides
140327	SRR19309849	11	KL64	blaKPC-2	blaSHV-12	blaTEM-1	OmpK35-17%;OmpK36GD	128	Environment	Handwashing sink: Internal surface of the drain
140328	SRR19309848	11-1LV	KL64	blaKPC-2	blaCTX-M-65	blaTEM-1, blaSHV-158	OmpK35-17%;OmpK36GD	256	Environment	Mouse and keyboard
140329	SRR19309847	11	KL64	blaKPC-2	blaCTX-M-65	blaSHV-187, blaTEM-1	OmpK35-17%;OmpK36GD	256	Environment	Ventilator
140330	SRR19309845	11	KL64	blaKPC-2	blaCTX-M-65	blaSHV-187, blaTEM-1	OmpK35-17%;OmpK36GD	256	Environment	Hanging tower
140331	SRR19309844	307	KL102	blaNDM-1	blaCTX-M-14	blaSHV-28	nf	64	Environment	Infusion pump
140332	SRR19309843	307	KL102	blaNDM-1	blaCTX-M-14, blaCTX-M-15	blaSHV-28, blaTEM-1, blaOXA-2	nf	128	Environment	Hanging tower
140333	SRR19309842	11	KL64	blaKPC-2	blaCTX-M-65	blaTEM-1, blaSHV-158	OmpK35-17%;OmpK36GD	256	Environment	Infusion pump
140334	SRR19309841	11	KL64	blaKPC-2	blaCTX-M-65	blaSHV-187, blaTEM-1	OmpK35-17%;OmpK36GD	256	Environment	Hanging tower
140335	SRR19309840	11	KL64	blaKPC-2	blaCTX-M-65	blaSHV-187, blaTEM-1	OmpK35-17%;OmpK36GD	256	Environment	Mouse and keyboard
140336	SRR19309839	11	KL64	blaKPC-2	blaCTX-M-65	blaTEM-1, blaSHV-158	OmpK35-17%;OmpK36GD	256	Environment	Handwashing sink: Internal surface of the drain
140337	SRR19309838	11	KL64	blaKPC-2	blaCTX-M-65	blaTEM-1, blaSHV-158	OmpK35-17%;OmpK36GD	256	Environment	Therapeutic/nurse carts
140338	SRR19309837	11	KL64	blaKPC-2	blaCTX-M-65	blaTEM-1, blaSHV-158	OmpK35-17%;OmpK36GD	256	Environment	Bed rails at both bedsides
140339	SRR19309836	11	KL64	blaKPC-2	blaCTX-M-65	blaTEM-1, blaSHV-158	OmpK35-17%;OmpK36GD	256	Environment	Therapeutic/nurse carts
140340	SRR19309834	11	KL64	blaKPC-2	blaCTX-M-65	blaTEM-1, blaSHV-158	OmpK35-17%;OmpK36GD	256	Environment	Stethoscope
140341	SRR19309833	11	KL64	blaKPC-2	blaCTX-M-65	blaTEM-1, blaSHV-158	OmpK35-17%;OmpK36GD	256	Environment	Mouse and keyboard
140342	SRR19309832	11	KL64	blaKPC-2	blaCTX-M-65	blaTEM-1, blaSHV-158	OmpK35-17%;OmpK36GD	256	Environment	Hanging tower
140343	SRR19309831	11	KL64	blaKPC-2	blaCTX-M-65	blaSHV-187, blaTEM-1	OmpK35-17%;OmpK36GD	256	Environment	Light switch
140344	SRR19309830	11	KL64	blaKPC-2	blaCTX-M-65	blaTEM-1, blaSHV-158	OmpK35-17%;OmpK36GD	256	Environment	Printer
140345	SRR19309829	11	KL64	blaKPC-2	blaCTX-M-65	blaTEM-1, blaSHV-158	OmpK35-17%;OmpK36GD	256	Environment	Handwashing sink: the top surfaces and the entire internal surfaces of the bowl
140346	SRR19309828	11	KL64	blaKPC-2	blaCTX-M-65	blaSHV-187, blaTEM-1	OmpK35-17%;OmpK36GD	256	Environment	Handwashing sink: Internal surface of the drain
140347	SRR19309827	11	KL64	blaKPC-2	blaCTX-M-65	blaSHV-187, blaTEM-1	OmpK35-17%;OmpK36GD	256	Environment	Handwashing sink: the top surfaces and the entire internal surfaces of the bowl
140348	SRR19309826	11	KL64	blaKPC-2	blaCTX-M-65	blaTEM-1	OmpK35-17%;OmpK36GD	256	Environment	Infusion pump
140349	SRR19309825	11	KL47	blaKPC-2		blaSHV-187, blaTEM-1	OmpK35-17%;OmpK36GD	128	Environment	Infusion pump
140350	SRR19309823	11	KL64	blaKPC-2	blaCTX-M-65	blaTEM-1, blaSHV-158	OmpK35-17%;OmpK36GD	256	Environment	Bed rails at both bedsides
140351	SRR19309822	11	KL64	blaKPC-2	blaCTX-M-65, blaSHV-12	blaTEM-1	OmpK35-17%;OmpK36GD	256	Environment	Light switch
140352	SRR19309821	11	KL64	blaKPC-2	blaCTX-M-65	blaSHV-187, blaTEM-1	OmpK35-17%;OmpK36GD	256	Environment	Handwashing sink: faucet
140353	SRR19309820	11	KL47	blaKPC-2		blaSHV-187, blaTEM-1	OmpK35-17%;OmpK36GD	128	Environment	Handwashing sink: Internal surface of the drain
140354	SRR19309819	11	KL64	blaKPC-2	blaCTX-M-65	blaSHV-187, blaTEM-1	OmpK35-17%;OmpK36GD	256	Environment	Top of the preparation table
140356	SRR19309818	11	KL64	blaKPC-2	blaCTX-M-65	blaTEM-1, blaSHV-158	OmpK35-17%;OmpK36GD	256	Environment	Handwashing sink: the top surfaces and the entire internal surfaces of the bowl
140357	SRR19309817	11	KL64	blaKPC-2	blaCTX-M-65	blaSHV-187, blaTEM-1	OmpK35-17%;OmpK36GD	256	Environment	Handwashing sink: Internal surface of the overflow
140358	SRR19309926	11	KL64	blaKPC-2	blaCTX-M-65	blaTEM-1, blaSHV-158	OmpK35-17%;OmpK36GD	256	Environment	Bed rails at both bedsides
140359	SRR19309925	11	KL64	blaKPC-2	blaCTX-M-65	blaTEM-1, blaSHV-158	OmpK35-17%;OmpK36GD	256	Environment	Infusion pump
140360	SRR19309924	11	KL64	blaKPC-2	blaCTX-M-65	blaTEM-1, blaSHV-158	OmpK35-17%;OmpK36GD	256	Environment	Mouse and keyboard
140361	SRR19309922	11	KL64	blaKPC-2	blaCTX-M-65	blaTEM-1, blaSHV-158	OmpK35-17%;OmpK36GD	256	Environment	Hanging tower
140362	SRR19309921	11	KL64	blaKPC-2	blaCTX-M-65	blaSHV-187, blaTEM-1	OmpK35-17%;OmpK36GD	256	Environment	Bed rails at both bedsides
140363	SRR19309920	11	KL64	blaKPC-2	blaCTX-M-65	blaTEM-1, blaSHV-158	OmpK35-17%;OmpK36GD	256	Environment	Ventilator
140364	SRR19309919	11	KL64	blaKPC-2	blaCTX-M-65	blaTEM-1, blaSHV-158	OmpK35-17%;OmpK36GD	256	Environment	Cardiovascular monitor
140365	SRR19309918	11	KL47	blaKPC-2		blaSHV-187, blaTEM-1	OmpK35-17%;OmpK36GD	64	Environment	Hanging tower
140366	SRR19309917	11	KL64	blaKPC-2	blaCTX-M-65	blaTEM-1, blaSHV-158	OmpK35-17%;OmpK36GD	256	Environment	Cardiovascular monitor
140367	SRR19309916	11	KL64	blaKPC-2	blaCTX-M-65, blaSHV-12	blaTEM-1	OmpK35-17%;OmpK36GD	256	Environment	Ventilator
140368	SRR19309915	11	KL64	blaKPC-2	blaCTX-M-65	blaSHV-187, blaTEM-1	OmpK35-17%;OmpK36GD	256	Environment	Stethoscope
140369	SRR19309914	11	KL64	blaKPC-2	blaCTX-M-65	blaTEM-1, blaSHV-158	OmpK35-17%;OmpK36GD	256	Environment	Bed rails at both bedsides
140370	SRR19309913	11	KL64	blaKPC-2	blaCTX-M-65	blaTEM-1, blaSHV-158	OmpK35-17%;OmpK36GD	256	Environment	Bed rails at both bedsides
140371	SRR19309959	11	KL64	blaKPC-2	blaCTX-M-65	blaTEM-1, blaSHV-158	OmpK35-17%;OmpK36GD	256	Environment	Light switch
140372	SRR19309958	11	KL64	blaKPC-2	blaCTX-M-65	blaSHV-187, blaTEM-1	OmpK35-17%;OmpK36GD	256	Environment	Handwashing sink: faucet
140373	SRR19309957	11	KL64	blaKPC-2	blaCTX-M-65	blaTEM-1, blaSHV-158	OmpK35-17%;OmpK36GD	256	Environment	Mouse and keyboard
140374	SRR19309956	11	KL64	blaKPC-2	blaCTX-M-65	blaTEM-1, blaSHV-158	OmpK35-17%;OmpK36GD	512	Environment	Handwashing sink: faucet
140375	SRR19309955	11	KL64	blaKPC-2	blaCTX-M-65	blaTEM-1, blaSHV-158	OmpK35-17%;OmpK36GD	512	Environment	Handwashing sink: Internal surface of the drain
140376	SRR19309954	11	KL64	blaKPC-2	blaCTX-M-65	blaSHV-187, blaTEM-1	OmpK35-17%;OmpK36GD	256	Environment	Handwashing sink: Internal surface of the drain
140377	SRR19309953	11	KL64	blaKPC-2	blaCTX-M-65	blaSHV-187, blaTEM-1	OmpK35-17%;OmpK36GD	256	Environment	Handwashing sink: the top surfaces and the entire internal surfaces of the bowl
140378	SRR19309952	11	KL64	blaKPC-2	blaCTX-M-65	blaTEM-1	OmpK35-17%;OmpK36GD	256	Environment	Bed rails at both bedsides
140379	SRR19309951	11	KL64	blaKPC-2	blaCTX-M-65	blaTEM-1, blaSHV-158	OmpK35-17%;OmpK36GD	512	Environment	Handwashing sink: Internal surface of the drain
140380	SRR19309950	11	KL64	blaKPC-2	blaCTX-M-65	blaTEM-1, blaSHV-158	OmpK35-17%;OmpK36GD	512	Environment	Stethoscope
140381	SRR19309948	11	KL64	blaKPC-2	blaCTX-M-65	blaSHV-187, blaTEM-1	OmpK35-17%;OmpK36GD	256	Environment	Printer
140382	SRR19309947	11	KL64	blaKPC-2	blaCTX-M-65	blaSHV-187, blaTEM-1	OmpK35-17%;OmpK36GD	256	Environment	Ventilator
140383	SRR19309946	11	KL64	blaKPC-2	blaCTX-M-65	blaSHV-187, blaTEM-1	OmpK35-17%;OmpK36GD	256	Environment	Ventilator
140384	SRR19309945	11	KL64	blaKPC-2	blaCTX-M-65	blaSHV-187, blaTEM-1	OmpK35-17%;OmpK36GD	256	Environment	Stethoscope
140385	SRR19309944	11	KL64	blaKPC-2	blaCTX-M-65	blaSHV-187, blaTEM-1	OmpK35-17%;OmpK36GD	256	Environment	Handwashing sink: Internal surface of the drain
140386	SRR19309943	11	KL64	blaKPC-2	blaCTX-M-65	blaTEM-1, blaSHV-158	OmpK35-17%;OmpK36GD	512	Environment	Hanging tower
140387	SRR19309942	11	KL64	blaKPC-2	blaCTX-M-65	blaSHV-187, blaTEM-1	OmpK35-17%;OmpK36GD	256	Environment	Hanging tower
140388	SRR19309941	11	KL64	blaKPC-2	blaCTX-M-65	blaTEM-1, blaSHV-158	OmpK35-17%;OmpK36GD	512	Environment	Stethoscope
140389	SRR19309940	11	KL64	blaKPC-2	blaCTX-M-65	blaTEM-1, blaSHV-158	OmpK35-17%;OmpK36GD	512	Environment	Mouse and keyboard
140391	SRR19309939	11	KL64	blaKPC-2	blaCTX-M-65	blaSHV-187, blaTEM-1	OmpK35-17%;OmpK36GD	256	Environment	Handwashing sink: the top surfaces and the entire internal surfaces of the bowl
140392	SRR19309937	11	KL64	blaKPC-2	blaCTX-M-65	blaSHV-187, blaTEM-1	OmpK35-17%;OmpK36GD	256	Environment	Storage rack
140393	SRR19309936	11	KL47	blaKPC-2		blaSHV-187, blaTEM-1	OmpK35-17%;OmpK36GD	128	Patient	Sputum
140543	SRR19309935	307	KL102	blaNDM-1	blaCTX-M-14, blaCTX-M-15	blaSHV-28, blaTEM-1, blaOXA-3	nf	128	Patient	Rectal swab
140592	SRR19309934	11	KL47	blaKPC-2		blaTEM-1, blaSHV-158	OmpK35-17%;OmpK36GD	256	Environment	Therapeutic/nurse carts
140593	SRR19309933	11	KL64	blaKPC-2	blaCTX-M-65	blaTEM-1, blaSHV-158	OmpK35-17%;OmpK36GD	512	Environment	Bed rails at both bedsides
140594	SRR19309932	11	KL64	blaKPC-2	blaCTX-M-65	blaTEM-1, blaSHV-158	OmpK35-17%;OmpK36GD	256	Environment	Bed rails at both bedsides
140595	SRR19309931	11	KL64	blaKPC-2	blaCTX-M-65	blaTEM-1, blaSHV-158	OmpK35-17%;OmpK36GD	256	Environment	Printer
140596	SRR19309930	11	KL64	blaKPC-2	blaCTX-M-65	blaTEM-1, blaSHV-158	OmpK35-17%;OmpK36GD	256	Environment	Hanging tower
140597	SRR19309929	11	KL64	blaKPC-2	blaCTX-M-65	blaTEM-1, blaSHV-158	OmpK35-17%;OmpK36GD	256	Environment	Handwashing sink: Internal surface of the drain
140598	SRR19309928	11	KL64	blaKPC-2	blaCTX-M-65	blaTEM-1, blaSHV-158	OmpK35-17%;OmpK36GD	512	Environment	Handwashing sink: the top surfaces and the entire internal surfaces of the bowl
140599	SRR19309912	11	KL64	blaKPC-2	blaCTX-M-65	blaTEM-1, blaSHV-158	OmpK35-17%;OmpK36GD	512	Environment	Hanging tower
140600	SRR19309911	11	KL64	blaKPC-2	blaCTX-M-65, blaSHV-12	blaTEM-1	OmpK35-17%;OmpK36GD	256	Environment	Therapeutic/nurse carts
140601	SRR19309910	11	KL64	blaKPC-2	blaCTX-M-65	blaTEM-1, blaSHV-158	OmpK35-17%;OmpK36GD	512	Environment	Infusion pump
140602	SRR19309909	11	KL64	blaKPC-2	blaCTX-M-65	blaTEM-1, blaSHV-158	OmpK35-17%;OmpK36GD	512	Environment	Hanging tower
140603	SRR19309908	11	KL64	blaKPC-2	blaCTX-M-65, blaSHV-12	blaTEM-1	OmpK35-17%;OmpK36GD	256	Environment	air pump
140604	SRR19309907	11	KL64	blaKPC-2	blaCTX-M-65	blaSHV-187, blaTEM-1	OmpK35-17%;OmpK36GD	256	Environment	Hanging tower
140605	SRR19309906	11	KL64	blaKPC-2	blaCTX-M-65	blaTEM-1, blaSHV-158	OmpK35-17%;OmpK36GD	512	Environment	Handwashing sink: the top surfaces and the entire internal surfaces of the bowl
140606	SRR19309905	11	KL64	blaKPC-2	blaCTX-M-65	blaTEM-1, blaSHV-158	OmpK35-17%;OmpK36GD	512	Environment	Hanging tower
140607	SRR19309904	11	KL64	blaKPC-2	blaCTX-M-65	blaTEM-1, blaSHV-158	OmpK35-17%;OmpK36GD	256	Environment	Cardiovascular monitor
140608	SRR19309903	11	KL64	blaKPC-2	blaCTX-M-65	blaTEM-1, blaSHV-158	OmpK35-17%;OmpK36GD	256	Environment	Infusion pump
140609	SRR19309901	11	KL64	blaKPC-2; blaNDM-1	blaCTX-M-65	blaSHV-187, blaTEM-1	OmpK35-17%;OmpK36GD	>512	Environment	Stethoscope
140610	SRR19309900	11	KL64	blaKPC-2	blaCTX-M-65	blaTEM-1, blaSHV-158	OmpK35-17%;OmpK36GD	256	Environment	Hanging tower
140611	SRR19309899	11	KL64	blaKPC-2	blaCTX-M-65	blaTEM-1, blaSHV-158	OmpK35-17%;OmpK36GD	256	Environment	air pump
140612	SRR19309898	11	KL64	blaKPC-2	blaCTX-M-65	blaTEM-1, blaSHV-158	OmpK35-17%;OmpK36GD	256	Environment	Bed rails at both bedsides
140613	SRR19309897	11	KL64	blaKPC-2	blaCTX-M-65	blaTEM-1, blaSHV-158	OmpK35-17%;OmpK36GD	256	Environment	Infusion pump
140614	SRR19309896	11	KL64	blaKPC-2	blaCTX-M-65	blaTEM-1, blaSHV-158	OmpK35-17%;OmpK36GD	256	Environment	Handwashing sink: Internal surface of the drain
11-1LV: This type has six alleles identical to those of ST11 but the mdh alleles is interrupted by IS26 and if such an insertion was removed, the mdh would be also identical to that of ST11.
nf, not found
