# Supplementary material for: Competitive Transmission of Carbapenem-Resistant Klebsiella pneumoniae in a Newly Opened Intensive Care Unit
Source: mSystems. 2022 Nov 29;7(6):e00799-22. doi: 10.1128/msystems.00799-22 (PMC9764986; doi:10.1128/msystems.00799-22)
Supplement: DATA SET S2 [file msystems.00799-22-s0003.xlsx]

## Sheet: Sheet2
Clone	WGS ID	Week	Room	Bed	Site	Associated Patient
D	140316	9	1	25	Hanging tower	P129
D	140317	9	nurse station	NA	Sink: top surface	NA
D	140319	11	1	27	Hanging tower	P130
D	140320	11	3	34	Ventilator	P154
D	140321	11	4	38	Infusion pump	P138
D	140322	11	medical waste staging point	NA	Sink: drains	NA
G	140318	11	1	NA	Computer keyboard and mouse	NA
G	140592	11	1	NA	Nurse cart	NA
G	140323	11	medical waste staging point	NA	Sink: faucet	NA
F	140324	13	1	24	ECG monitor	P174
F	140325	13	1	25	Ventilator	P146
F	140326	13	1	27	Bed rails	P108
N	140327	13	medical waste staging point	NA	Sink: drains	NA
F	140328	15	1	NA	Computer keyboard and mouse	NA
I	140329	15	5	41	Ventilator	P180
I	140330	15	5	41	Hanging tower	P180
I	140334	15	6	43	Hanging tower	P193
I	140335	15	nurse station	NA	Computer keyboard and mouse	NA
J	140333	15	6	43	Infusion pump	P193
F	140593	17	1	27	Bed rails	P108
F	140336	17	1	NA	Sink: drains	NA
F	140337	17	2	NA	Nurse cart	NA
F	140342	17	4	40	Hanging tower	P192
I	140594	17	5	41	Bed rails	P180
I	140343	17	6	NA	Light switch	NA
I	140346	17	medical waste staging point	NA	Sink: drains	NA
I	140347	17	medical waste staging point	NA	Sink: top surface	NA
I	140595	17	nurse station	NA	Printer	NA
J	140338	17	3	34	Bed rails	P191
J	140340	17	3	35	Stethoscope	P209
J	140339	17	3	NA	Nurse cart	NA
J	140341	17	4	NA	Computer keyboard and mouse	NA
J	140344	17	nurse station	NA	Printer	NA
J	140345	17	nurse station	NA	Sink: top surface	NA
H	140350	19	5	42	Bed rails	P234
H	140597	19	6	NA	Sink: drains	NA
H	140598	19	6	NA	Sink: top surface	NA
I	140348	19	1	24	Infusion pump	P235
I	140351	19	6	NA	Light switch	NA
I	140352	19	6	NA	Sink: faucet	NA
I	140596	19	5	41	Hanging tower	P180
I	140357	19	staff toilet	NA	Sink: inner surface of overflow	NA
I	140354	19	treatment room	NA	Treatment tabletop	NA
J	140356	19	medical waste staging point	NA	Sink: top surface	NA
K	140349	19	2	31	Infusion pump	P214
K	140353	19	nurse station	NA	Sink: drains	NA
F	140358	21	1	24	Bed rails	P243
F	140359	21	1	24	Infusion pump	P243
F	140599	21	1	24	Hanging tower	P243
F	140361	21	1	25	Hanging tower	P215
F	140363	21	1	26	Ventilator	P216
F	140601	21	1	26	Infusion pump	P216
F	140364	21	2	29	ECG monitor	P257
F	140366	21	3	33	ECG monitor	P252
F	140370	21	5	41	Bed rails	P256
F	140371	21	5	NA	Light switch	NA
F	140374	21	nurse station	NA	Sink: faucet	NA
F	140605	21	nurse station	NA	Sink: top surface	NA
I	140362	21	1	26	Bed rails	P216
I	140602	21	1	26	Hanging tower	P216
I	140603	21	1	26	Air pump	P216
I	140604	21	1	27	Hanging tower	P108
I	140360	21	1	NA	Computer keyboard and mouse	NA
I	140600	21	1	NA	Nurse cart	NA
I	140367	21	3	34	Ventilator	P253
I	140368	21	4	37	Stethoscope	NA
I	140369	21	4	38	Bed rails	P249
I	140372	21	5	NA	Sink: faucet	NA
I	140373	21	nurse station	NA	Computer keyboard and mouse	NA
I	140376	21	staff toilet	NA	Sink: drains	NA
I	140377	21	staff toilet	NA	Sink: top surface	NA
J	140375	21	medical waste staging point	NA	Sink: drains	NA
K	140365	21	2	31	Hanging tower	P214
D	140609	23	1	26	Stethoscope	P216
F	140607	23	1	26	ECG monitor	P216
F	140608	23	1	26	Infusion pump	P216
F	140379	23	1	NA	Sink: drains	NA
F	140380	23	4	37	Stethoscope	NA
I	140378	23	1	24	Bed rails	P268
I	140606	23	1	25	Hanging tower	P215
I	140610	23	1	26	Hanging tower	P216
I	140611	23	1	26	Air pump	P216
I	140381	23	nurse station	NA	Printer	NA
F	140613	25	3	36	Infusion pump	P303
I	140382	25	1	25	Ventilator	P295
I	140612	25	1	26	Bed rails	P216
I	140383	25	3	36	Ventilator	P303
I	140384	25	4	39	Stethoscope	P294
I	140385	25	medical waste staging point	NA	Sink: drains	NA
F	140386	27	1	24	Hanging tower	P319
F	140388	27	2	30	Stethoscope	P331
F	140614	27	medical waste staging point	NA	Sink: drains	NA
F	140389	27	nurse station	NA	Computer keyboard and mouse	NA
I	140387	27	1	27	Hanging tower	P298
I	140391	27	medical waste staging point	NA	Sink: top surface	NA
I	140392	27	medical waste staging point	NA	Storage rack	NA
