# Supplementary material for: Competitive Transmission of Carbapenem-Resistant Klebsiella pneumoniae in a Newly Opened Intensive Care Unit
Source: mSystems. 2022 Nov 29;7(6):e00799-22. doi: 10.1128/msystems.00799-22 (PMC9764986; doi:10.1128/msystems.00799-22)
Supplement: DATA SET S3 [file msystems.00799-22-s0004.xlsx]

## Sheet: Sheet1
Patient	Date, admission	Patient transfer information Original/transfer data/transfer location	Days, admission to 1st rectal swab	Earlist date, +ve swabs	Days, admission to 1st +ve swab	strain ID	Clone	No., +ve swabs within 3 d of admission	No., -ve swabs before 1st +ve one	No., +ve follow-up swabs	Date, +ve sample	Clinical sample type	strain ID	Clone	Days, admission to +ve clinical sample	Days, 1st +ve swab to +ve clinical sample	Date, discharge
P8	Week 0	Room 2 bed 29	7	Week 1	7	140245	A	NA	NA	1	-	-	-	-	-	-	Week 1
P85	Week 6	Room 4 bed 37/Week 6/Room 1 bed 26	0	Week 6	0	140248	B	1	-	1	Week 6	Secretion, pus or catheter	140290	B	4	4	Week 7
P90	Week 6	Room 2 bed 28/Week 8/Room 1 bed 24	4	Week 10	27	140256	D	NA	3	2	-	-	-	-	-	-	Week 11
P102	Week 7	Room 3 bed 34/Week 8/Room 1 bed 27	1	Week 8	8	140251	C	0	1	1	-	-	-	-	-	-	Week 9
P108	Week 11	Room 1 bed 27	1	Week 13	39	140258	F	0	2	10	Week 16	Sputum	140287	F	61	22	Week 23
P113	Week 7	Room 2 bed 28	0	Week 9	10	140254	C	0	2	1	-	-	-	-	-	-	Week 10
P116	Week 8	Room 1 bed 25	2	Week 8	2	140250	E	1	-	NA	-	-	-	-	-	-	Week 8
P126	Week 8	Room 6 bed 44/Week 9/Room 2 bed 31/Week 10/Room 1 bed 26	0	Week 9	5	140255	B	0	1	2	-	-	-	-	-	-	Week 11
P129	Week 8	Room 1 bed 25	0	Week 8	0	140253	D	1	-	1	-	-	-	-	-	-	Week 9
P130	Week 8	Room 6 bed 43/Week 9/Room 1 bed 27	0	Week 8	0	140252	F	1	-	3	Week 8	Sputum	140289	G	0	0	Week 11
P159	Week 11	Room 3 bed 36	5	Week 14	19	140261	G	NA	2	2	-	-	-	-	-	-	Week 15
P177	Week 13	Room 3 bed 32/Week 14/Room 1 bed 25	0	Week 13	0	140260	H	1	-	NA	-	-	-	-	-	-	Week 14
P180	Week 13	Room 5 bed 41	0	Week 15	13	140263	I	0	2	5	Week 17	Urine	140147	I	28	15	Week 20
P191	Week 14	Room 3 bed 34	7	Week 17	20	140267	F	NA	2	1	-	-	-	-	-	-	Week 17
P192	Week 14	Room 6 bed 44/Week 16/Room 4 bed 40	0	Week 16	13	140264	J	0	2	2	-	-	-	-	-	-	Week 19
P193	Week 14	Room 6 bed 43	0	Week 14	0	140262	J	1	-	1	-	-	-	-	-	-	Week 16
P209	Week 16	Room 3 bed 35	0	Week 16	0	140265	G	1	-	1	-	-	-	-	-	-	Week 18
P214	Week 16	Room 2 bed 31	2	Week 18	10	140268	K	0	1	4	-	-	-	-	-	-	Week 22
P215	Week 16	Room 1 bed 25	0	Week 22	37	140274	I	0	6	2	-	-	-	-	-	-	Week 23
P216	Week 16	Room 1 bed 26	1	Week 17	1	140266	I	1	-	10	Week 22	Urine	140153	I	39	38	Week 29
P221	Week 17	Room 4 bed 38	1	Week 18	7	140269	J	0	1	2	-	-	-	-	-	-	Week 20
P232	Week 18	Room 2 bed 30	1	Week 23	33	140278	K	0	5	1	-	-	-	-	-	-	Week 23
P234	Week 18	Room 5 bed 42	4	Week 19	4	140270	H	NA	0	1	-	-	-	-	-	-	Week 19
P236	Week 18	Room 4 bed 37	0	Week 20	9	140271	J	0	2	1	-	-	-	-	-	-	Week 21
P237	Week 19	Room 6 bed 43	1	Week 20	7	140272	J	0	1	1	-	-	-	-	-	-	Week 21
P243	Week 19	Room 2 bed 28/Week 20/Room 1 bed 24	0	Week 21	11	140273	F	0	2	1	-	-	-	-	-	-	Week 22
P256	Week 21	Room 5 bed 41	1	Week 22	7	140275	D	0	1	1	-	-	-	-	-	-	Week 22
P267	Week 21	Room 5 bed 42/Week 23/Room 1 bed 27	0	Week 23	10	140279	D	0	2	1	Week 23	Secretion, pus or catheter	140156	D	10	0	Week 23
P270	Week 22	Room 6 bed 44	0	Week 22	0	140276	L	1	-	4	Week 23	Sputum	140393	L	8	8	Week 26
P280	Week 23	Room 5 bed 42/Week 23/Room 1 bed 27	0	Week 25	14	140281	I	0	2	1	-	-	-	-	-	-	Week 23
P298	Week 24	Room 2 bed 28/Week 25/Room 1 bed 27	0	Week 26	11	140283	I	0	2	1	-	-	-	-	-	-	Week 27
P319	Week 26	Room 2 bed 28/Week 26/Room 1 bed 24	0	Week 26	0	140282	M	1	-	2	Week 26	Sputum	140166	M	3	3	Week 32
P328	Week 26	Room 2 bed 28	0	Week 27	6	140285	M	0	1	1	-	-	-	-	-	-	Week 28
Notes:
+ve, positive; -ve, negative. Both refer to CRKP.
Dates are shown by the week since the start of this study.
All dates for swabs and clinical samples are those for collecting rather than reporting the results.
NA, not available.
